# Supplementary material for: Common SNCA Genetic Variants and Parkinson’s Disease Risk: A Systematic Review and Meta-Analysis
Source: Int J Mol Sci. 2025 Jun 23;26(13):6001. doi: 10.3390/ijms26136001 (PMC12250285; doi:10.3390/ijms26136001)
Supplement: Supplementary file 1 [file ijms-26-06001-s001.zip]

Archive with 1 entries (1 files):
- ijms-3634665-supplementary.pdf
